# Supplementary material for: Engineering Moxifloxacin-Encapsulated Liposome-Enriched Alginate Hydrogel Films
Source: Gels. 2025 Jun 11;11(6):448. doi: 10.3390/gels11060448 (PMC12191549; doi:10.3390/gels11060448)
Supplement: Supplementary file 1 [file gels-11-00448-s001.zip]

Archive with 1 entries (1 files):
- gels-3623189-supplementary.pdf
